# Supplementary material for: Nucleoredoxin Gene TaNRX1 Positively Regulates Drought Tolerance in Transgenic Wheat (Triticum aestivum L.)
Source: Front Plant Sci. 2021 Nov 11;12:756338. doi: 10.3389/fpls.2021.756338 (PMC8632643; doi:10.3389/fpls.2021.756338)
Supplement: Supplementary Table 1 — All primers used in the experiment. [file Table_1.xlsx]

## Sheet: Sheet1
Table S1. All primers used in the experiment.
Primer name	Primer sequence (5’-3')
NRX-OE-F	tctagaggatccccgggtaccAAGCGAAGGCACCGGATG
NRX-OE-R	ttcgagctctctagaactagtGCAAGGAACACACACAACGCC
HygF1	CGAGTACTTCTACACAGCCATC
HygR1	GTCTGTCGAGAAGTTTCTGATCG
TaNRX1-qDF	GTTGGCAGTTCCTTTCTCTGACTCC
TaNRX1-qDR	TCACTCACAAACTCAACTCCTTCG
Actin-F	CAATCTATGAGGGATACACGC
Actin-R	GAACCTCCACTGAGAACAACA
TaWPI6-qDF	GTACGTGCTGGTAGTTTAAGC
TaWPI6-qDR	CTCGTGACATCACAGGATCGA
TaHSP70-qDF	GGACATGAAGATGTGGCCGTT
TaHSP70-qDR	GCGCTGGGAGTCGTTGAAGTA
TaPP2C32-qDF	GCAATGGGTGGTGGCTGATCC
TaPP2C32-qDR	GATGTCTATGGCTTCCTGGTT
TaTPI-qDF	ATCGCCTCTACGGATGTTGTC
TaTPI-qDR	GCCCTTCTTCACCCAGCAGTT
TaRLK-qDF	CTATCAAGCGTGGCAATCC
TaRLK-qDR	TCCTCGCAGTAACCAATCA
TaLHCB-qDF	CTCGACTACCTTGGCAACCC
TaLHCB-qDR	GAGCGGACCACCAGCAAT
TaUGDH-qDF	GAGGAAGAGCAAGAAGTGGTT
TaUGDH-qDR	CATGGGATACAACGGAAAACC
