# Supplementary material for: Nucleoredoxin Gene TaNRX1 Positively Regulates Drought Tolerance in Transgenic Wheat (Triticum aestivum L.)
Source: Front Plant Sci. 2021 Nov 11;12:756338. doi: 10.3389/fpls.2021.756338 (PMC8632643; doi:10.3389/fpls.2021.756338)
Supplement: Supplementary Table 2 — Nucleoredoxin (NRX) and TRX members off-target RNA-seq data. W01–W02, wild type drought stress 0 h two biological duplicates; R01–R02, TaNRX1-RNAi-6 drought stress 0 h two biological duplicates. [file Table_2.xlsx]

## Sheet: Sheet1
#ID	W01_FPKM	W02_FPKM	R01_FPKM	R02_FPKM	Name
TraesCS2B02G588600	4.58664	4.31694	8.93114	12.8941	Thioredoxin X
TraesCS1D02G301200	0.083095	0.082554	0.079677	0	Thioredoxin
TraesCS4A02G240000	6.747	4.07521	5.44376	7.59715	Thioredoxin-like protein CITRX
TraesCS1D02G114000	132.154	114.252	162.73	169.007	Thioredoxin
TraesCS5B02G111800	2.70116	3.06794	107.945	158.349	Thioredoxin M-type
TraesCS7D02G466500	6.30238	6.06066	7.16125	7.0587	Thioredoxin
TraesCS4B02G196700	5.00987	5.61776	5.68166	4.15967	Thioredoxin
TraesCS3D02G413900	67.3059	61.1162	162.076	283.151	Thioredoxin
TraesCS6B02G348800	10.2971	8.82423	12.0606	10.9818	Thioredoxin
TraesCS1A02G301500	0	0.197496	0.102208	0.026538	Thioredoxin
TraesCS2A02G100900	0.168804	0.644487	0.619813	0.458715	Thioredoxin
TraesCS7B02G381600	8.35947	6.92994	7.37335	7.89714	Thioredoxin
TraesCS2D02G368700	4.49319	5.80224	5.56354	6.08452	Thioredoxin
TraesCS3D02G516800	3.95678	3.62745	10.3498	11.4761	Thioredoxin
TraesCS2D02G244400	0	0	0	0	Thioredoxin
TraesCS6D02G215100	1.98707	1.259	2.10907	1.72419	Thioredoxin
TraesCS5A02G110300	6.32098	9.71771	119.565	182.28	Thioredoxin
TraesCS7A02G148700	5.31723	7.53823	7.10018	4.76106	Thioredoxin
TraesCS7A02G563600	2.9552	2.31677	2.68806	1.55427	Thioredoxin
TraesCS2A02G304300	10.3954	10.38	10.1586	8.55258	Thioredoxin
TraesCSU02G043300	4.41907	4.5215	5.17211	2.94632	Thioredoxin
TraesCS5A02G456200	2.74839	2.95624	2.59272	2.39653	Thioredoxin
TraesCS6B02G005600	0	0	0	0	Thioredoxin
TraesCS5A02G403300	18.854	21.4573	19.5286	19.4914	Thioredoxin-like protein HCF164
TraesCS3B02G577800	2.51905	2.27835	3.36942	4.699	Thioredoxin
TraesCS6B02G409800	3.62019	2.68125	19.6105	32.6615	Thioredoxin domain 2 containing protein
TraesCS3D02G393400	5.18909	4.44022	5.54072	4.81963	Thioredoxin
TraesCS6B02G434200	1.81048	1.39435	1.80191	1.24451	Thioredoxin-like 3-2
TraesCS2A02G225200	44.7352	6.26151	49.1064	70.9889	Thioredoxin
TraesCS1A02G124400	2.73028	2.14893	5.82932	7.55326	Thioredoxin
TraesCS5D02G413300	16.9184	20.9934	19.1124	21.0103	Thioredoxin-like protein HCF164
TraesCS4A02G159100	0.491815	0.54084	0.962382	0.928606	Thioredoxin
TraesCS1D02G437100	0.007775	0.020817	0.08958	0.06003	Thioredoxin
TraesCS2B02G389500	6.76255	8.61121	5.9473	6.01531	Thioredoxin
TraesCS2D02G559200	2.38755	2.25508	5.08774	6.55796	Thioredoxin X
TraesCS3A02G019400	3.64567	3.31376	3.52923	1.74097	Thioredoxin
TraesCS6A02G323100	0.093761	0.683266	2.35633	3.25604	Thioredoxin
TraesCS7A02G479200	7.3262	6.74269	7.49228	6.63435	Thioredoxin
TraesCS6D02G297700	7.97083	6.32467	9.99173	9.44455	Thioredoxin
TraesCS7D02G121800	0.247914	0.515031	0.505807	0.364642	Thioredoxin domain 2 containing protein
TraesCS3B02G162100	0	0.026958	0.054846	0.018819	Thioredoxin
TraesCS4B02G160300	0.121861	0.061127	0.157601	0.176525	Thioredoxin
TraesCS3D02G027500	8.67744	10.7353	8.39707	3.96095	Thioredoxin
TraesCS5B02G504300	3.68516	4.10799	4.09907	2.68567	Thioredoxin
TraesCS1B02G142600	3.33753	3.07958	6.08064	7.39178	Thioredoxin
TraesCS3B02G251600	0.108508	0.09438	0.269313	0.275009	Thioredoxin
TraesCS6A02G394200	1.03516	0.716166	0.966651	0.864839	Thioredoxin-like 3-2
TraesCS3A02G418400	22.0433	18.1665	84.8729	136.898	Thioredoxin
TraesCS6A02G003200	0	0	0	0	Thioredoxin
TraesCS3D02G144600	0	0	0.00919	0	Thioredoxin
TraesCS7A02G446800	5.42044	3.01426	4.68754	3.40876	Thioredoxin
TraesCS5D02G211100	19.865	16.1187	19.6819	15.9716	Thioredoxin
TraesCS2D02G231100	16.6511	3.70921	30.8129	55.9672	Thioredoxin
TraesCS2B02G245600	7.4913	6.57947	6.03206	5.59246	Thioredoxin
TraesCS2D02G586200	0	0	0.050107	0.025985	Thioredoxin
TraesCS6A02G372100	1.79387	0.6427	19.0539	30.9404	Thioredoxin domain 2 containing protein	？
TraesCS2A02G480300	5.49307	7.1068	3.93383	5.69693	Thioredoxin-like protein CXXS1
TraesCS6B02G005700	0	0	0	0	Thioredoxin
TraesCS2B02G118100	1.63237	1.60391	2.25361	1.66176	Thioredoxin
TraesCS6A02G220100	1.80429	1.35389	2.16884	1.70376	Thioredoxin
TraesCS2B02G611700	7.20527	6.90432	14.2434	15.3343	Thioredoxin
TraesCS1B02G311300	0	0.02573	0.03849	0.021696	Thioredoxin
TraesCSU02G045600	7.53048	9.75099	8.35075	6.38435	Thioredoxin
TraesCS5B02G203300	24.5627	20.8946	21.2472	15.9041	Thioredoxin
TraesCS2A02G555300	2.16805	2.52364	4.35306	6.21195	Thioredoxin X
TraesCS4D02G073500	4.2888	2.75014	3.29565	3.57	Thioredoxin-like protein CITRX
TraesCS4A02G107900	1.14167	0.999854	1.48016	0.924052	Thioredoxin
TraesCS6D02G356100	2.67418	1.71561	29.6489	58.3409	Thioredoxin domain 2 containing protein
TraesCS2B02G425200	1.72702	1.535	1.73662	0.998489	Thioredoxin
TraesCS6A02G318500	12.761	11.4122	19.0593	17.4409	Thioredoxin
TraesCS6A02G318500	12.761	11.4122	19.0593	17.4409	Thioredoxin
TraesCS3D02G002700	0.806912	0.69799	0.711196	1.08391	Thioredoxin
TraesCS2A02G575500	9.10118	6.93598	21.6143	27.1847	Thioredoxin
TraesCS7A02G562100	0	0	0	0	Thioredoxin
TraesCS5B02G099200	22.6496	14.9858	21.4812	20.2316	Thioredoxin
TraesCS2B02G275100	35.1542	5.35807	46.0917	67.2165	Thioredoxin
TraesCS1B02G339000	67.7884	92.3736	110.642	126.084	Thioredoxin
TraesCS1D02G327500	6.80083	2.93271	23.5015	31.9179	Thioredoxin
TraesCS2A02G372500	6.65773	9.90996	7.29387	6.79171	Thioredoxin
TraesCS7D02G001000	0	0	0	0	Thioredoxin
TraesCS1B02G132600	59.1985	60.2309	66.8725	63.2203	Thioredoxin
TraesCS2D02G301800	4.75667	4.67567	5.04944	5.27642	Thioredoxin superfamily protein
TraesCS1D02G129500	3.60885	3.29995	6.45735	7.04213	Thioredoxin
TraesCS5B02G465200	3.51415	3.49246	3.56523	3.15028	Thioredoxin
TraesCS7D02G547400	1.4587	1.68204	2.62529	1.40854	Thioredoxin
TraesCS7D02G150300	34.3899	49.5312	38.3297	35.8392	Thioredoxin
TraesCS4D02G149300	0.178983	0.116801	0.322709	0.609496	Thioredoxin
TraesCS1A02G427400	1.18927	1.04297	2.47798	3.16167	Thioredoxin
TraesCS1A02G325600	215.967	244.081	224.423	181.69	Thioredoxin
TraesCS3A02G143000	0	0.031141	0.02515	0.057332	Thioredoxin
TraesCS6B02G353700	0	0.074885	0.890892	0.986913	WCRKC thioredoxin 1
TraesCS5D02G105400	21.0643	15.2684	22.6106	24.327	Thioredoxin
TraesCS4B02G074900	1.82319	0.793845	2.17878	1.89227	Thioredoxin
TraesCS1A02G168900	23.3119	21.4317	20.4608	16.824	Thioredoxin
TraesCS6B02G261500	1.0745	0.710102	1.14755	1.16303	Thioredoxin
TraesCS3A02G221800	1.65384	1.18881	1.28052	0.979786	Thioredoxin
TraesCS5D02G467000	4.32031	3.48738	3.7668	3.63576	Thioredoxin
TraesCS6D02G302900	0.237299	0.178884	3.2432	3.17662	WCRKC thioredoxin 1
TraesCS5D02G118500	1.41623	0.783473	87.9984	139.766	Thioredoxin
TraesCS3B02G453600	46.1224	19.3976	130.183	191.086	Thioredoxin F-type
TraesCS6D02G379700	1.5116	1.76775	1.50442	1.22561	Thioredoxin-like 3-2
TraesCS6D02G004600	0.025697	0	0	0	Thioredoxin
TraesCS1B02G338800	109.201	128.677	115.293	111.743	Thioredoxin H-type
TraesCS1A02G112400	168.691	153.309	170.168	165.68	Thioredoxin
TraesCS3A02G008100	0.549028	0.340873	0.440654	0.518879	Thioredoxin
TraesCS3A02G509000	2.46041	2.3671	6.49941	6.51319	Thioredoxin
TraesCS5A02G093100	34.773	21.0889	38.1877	36.5515	Thioredoxin
TraesCS6B02G005100	0.400389	0.3744	0.477873	0.402737	Thioredoxin
